# Supplementary material for: Modulation of Multispecific Transporters by Uncaria tomentosa Extract and Its Major Phytoconstituents
Source: Pharmaceutics. 2024 Oct 25;16(11):1363. doi: 10.3390/pharmaceutics16111363 (PMC11597817; doi:10.3390/pharmaceutics16111363)
Supplement: Supplementary file 1 [file pharmaceutics-16-01363-s001.zip]

Archive with 1 entries (1 files):
- pharmaceutics-3227303-supplementary.pdf
